# Supplementary material for: On the Role of MoSe2 in Promoting Persulfate Activation by Fe-Based Catalysts: Dual Redox Cycles and Performance and Mechanism of Efficient Phenol Degradation in Water
Source: Molecules. 2025 Nov 19;30(22):4466. doi: 10.3390/molecules30224466 (PMC12654995; doi:10.3390/molecules30224466)
Supplement: Supplementary file 1 [file molecules-30-04466-s001.zip]

Archive with 1 entries (1 files):
- molecules-3926070-supplementary.pdf
